# Supplementary material for: ﻿Morphological and phylogenetic analyses reveal new species and records of Fusarium (Nectriaceae, Hypocreales) from China
Source: MycoKeys. 2025 Apr 7;116:53–71. doi: 10.3897/mycokeys.116.150363 (PMC11997610; doi:10.3897/mycokeys.116.150363)
Supplement: XML Treatment for Fusarium fecundum [file mycokeys.116.150363-treatment1.xml]

<!DOCTYPE tp:taxon-treatment
  PUBLIC "-//TaxonX//DTD Taxonomic Treatment Publishing DTD v0 20100105//EN" "tax-treatment-NSO.dtd">
<tp:taxon-treatment xmlns:tp="http://www.plazi.org/taxpub"><tp:treatment-meta><kwd-group><label>Taxon classification</label><kwd>
                <named-content content-type="kingdom">Fungi</named-content>
              </kwd><kwd>
                <named-content content-type="order">Hypocreales</named-content>
              </kwd><kwd>
                <named-content content-type="family">Nectriaceae</named-content>
              </kwd></kwd-group><mixed-citation publication-type="journal"><person-group><name><surname>Ai</surname><given-names>Congcong</given-names></name><name><surname>Liu</surname><given-names>Qiyun</given-names></name><name><surname>Wang</surname><given-names>Yaling</given-names></name><name><surname>Zhang</surname><given-names>Zhaoxue</given-names></name><name><surname>Li</surname><given-names>Duhua</given-names></name><name><surname>Geng</surname><given-names>Yun</given-names></name><name><surname>Zhang</surname><given-names>Xiuguo</given-names></name><name><surname>Xia</surname><given-names>Jiwen</given-names></name></person-group><article-title>﻿Morphological and phylogenetic analyses reveal new species and records of <italic><tp:taxon-name><tp:taxon-name-part taxon-name-part-type="genus" reg="Fusarium">Fusarium</tp:taxon-name-part></tp:taxon-name></italic> (<tp:taxon-name><tp:taxon-name-part taxon-name-part-type="family">Nectriaceae</tp:taxon-name-part></tp:taxon-name>, <tp:taxon-name><tp:taxon-name-part taxon-name-part-type="order">Hypocreales</tp:taxon-name-part></tp:taxon-name>) from China</article-title><source>MycoKeys</source><day>07</day><month>04</month><year>2025</year><volume>116</volume><fpage>53</fpage><lpage>71</lpage><pub-id pub-id-type="doi">10.3897/mycokeys.116.150363</pub-id></mixed-citation></tp:treatment-meta><tp:nomenclature><label>﻿</label><tp:taxon-name>
              <object-id xmlns:xlink="http://www.w3.org/1999/xlink" content-type="arpha" xlink:type="simple">48320A27-F99C-5410-9B6D-4F082009DF44</object-id>
              <tp:taxon-name-part taxon-name-part-type="genus" reg="Fusarium">Fusarium</tp:taxon-name-part>
              <tp:taxon-name-part taxon-name-part-type="species" reg="fecundum">fecundum</tp:taxon-name-part>
            </tp:taxon-name><tp:taxon-authority>S.L. Han, M.M. Wang &amp; L. Cai, Studies in Mycology 104: 87–148. 2023.</tp:taxon-authority><xref ref-type="fig" rid="F2">Fig. 2</xref></tp:nomenclature><tp:treatment-sec sec-type="description" id="SECID0ERMAE"><title>Description.</title><p>On <abbrev xmlns:xlink="http://www.w3.org/1999/xlink" xlink:title="Carnation leaf agar" id="ABBRID0EXMAE" xlink:type="simple">CLA</abbrev>, conidiophores arising from aerial mycelia, 13–71 μm long, unbranched or irregularly branched, bearing terminal or lateral phialides, often reduced to single phialides; Periclinal thickening inconspicuous; Aerial conidia hyaline, smooth, rarely ovoid to falcate, on the apical half, the dorsal side is more curved than the ventral side, and the apical cell is either blunt or hooked, basal cell barely to distinctly notched. 1-septate conidia: (16–)22–21(–27) × 4–6 μm (av. 20 × 5 μm, n = 9); 2-septate conidia: (18–)21–28(–33) × 5–7 μm (av. 26 × 6 μm, n = 9); 3-septate conidia: (32–)33–36(–41) × 5–8 μm (av. 35 × 7 μm, n = 16); 4-septate conidia: (32–)37–43(–43) × 6–9 μm (av. 39 × 7 μm, n = 18); 5-septate conidia: (41–)43–48(–53) × 7–9 μm (av. 46 × 8 μm, n = 12).</p><fig id="F2" position="float" orientation="portrait"><object-id xmlns:xlink="http://www.w3.org/1999/xlink" content-type="doi" xlink:type="simple">10.3897/mycokeys.116.150363.figure2</object-id><object-id xmlns:xlink="http://www.w3.org/1999/xlink" content-type="arpha" xlink:type="simple">66176734-74D6-5CCF-BFBB-DCA53F322787</object-id><label>Figure 2.</label><caption><p><italic><tp:taxon-name><tp:taxon-name-part taxon-name-part-type="genus" reg="Fusarium">Fusarium</tp:taxon-name-part><tp:taxon-name-part taxon-name-part-type="species" reg="fecundum">fecundum</tp:taxon-name-part></tp:taxon-name></italic> (<named-content xmlns:xlink="http://www.w3.org/1999/xlink" content-type="dwc:institutional_code" xlink:title="Shandong Agricultural University Culture Collection" xlink:href="http://grbio.org/institution/shandong-agricultural-university" xlink:type="simple">SAUCC</named-content> 2414-4) <bold>a</bold> colony on <abbrev xmlns:xlink="http://www.w3.org/1999/xlink" xlink:title="potato dextrose agar" id="ABBRID0EVNAE" xlink:type="simple">PDA</abbrev> after 7 days at 25 °C (left: above, right: reverse) <bold>b</bold> colony on <abbrev xmlns:xlink="http://www.w3.org/1999/xlink" xlink:title="oatmeal agar" id="ABBRID0E2NAE" xlink:type="simple">OA</abbrev> after 7 days at 25 °C (left: above, right: reverse) <bold>c, d</bold> conidiophore on aerial mycelium with monophialides <bold>e</bold> aerial conidia. Scale bars: 10 μm (<bold>c–e</bold>).</p></caption><graphic xmlns:xlink="http://www.w3.org/1999/xlink" xlink:href="mycokeys-116-053-g002.jpg" position="float" orientation="portrait" xlink:type="simple" id="oo_1301252.jpg"><uri content-type="original_file" xlink:type="simple">https://binary.pensoft.net/fig/1301252</uri></graphic></fig></tp:treatment-sec><tp:treatment-sec sec-type="description" id="SECID0EKOAE"><title>Culture characteristics.</title><p>Colonies on <abbrev xmlns:xlink="http://www.w3.org/1999/xlink" xlink:title="potato dextrose agar" id="ABBRID0EQOAE" xlink:type="simple">PDA</abbrev> incubated at 25 °C in the dark, reaching 84–90 mm diameter in 7 d; aerial mycelia dense, white, radiate, colony margin erose; reverse surface greyish yellow in the center, odor absent. On <abbrev xmlns:xlink="http://www.w3.org/1999/xlink" xlink:title="oatmeal agar" id="ABBRID0EUOAE" xlink:type="simple">OA</abbrev> in the dark, occupying an entire 90 mm diameter in 7 d; surface white and aerial mycelia scant, crateriform, reverse white, odor absent.</p></tp:treatment-sec><tp:treatment-sec sec-type="material" id="SECID0EYOAE"><title>Materials examined.</title><p>China • Yunan Province, Nanuo Mountain, on leaves of <italic><tp:taxon-name><tp:taxon-name-part taxon-name-part-type="genus" reg="Setaria">Setaria</tp:taxon-name-part><tp:taxon-name-part taxon-name-part-type="species" reg="palmifolia">palmifolia</tp:taxon-name-part></tp:taxon-name></italic>, 3 March 2023, Q.Y. Liu (HSAUP41424, HSAUP51424), living cultures <named-content xmlns:xlink="http://www.w3.org/1999/xlink" content-type="dwc:institutional_code" xlink:title="China General Microbiological Culture Collection Center" xlink:href="http://grbio.org/institution/china-general-microbiological-culture-collection-center-chinese-academy-sciences" xlink:type="simple">CGMCC</named-content> 3.27792 = <named-content xmlns:xlink="http://www.w3.org/1999/xlink" content-type="dwc:institutional_code" xlink:title="Shandong Agricultural University Culture Collection" xlink:href="http://grbio.org/institution/shandong-agricultural-university" xlink:type="simple">SAUCC</named-content> 2414-4, <named-content xmlns:xlink="http://www.w3.org/1999/xlink" content-type="dwc:institutional_code" xlink:title="China General Microbiological Culture Collection Center" xlink:href="http://grbio.org/institution/china-general-microbiological-culture-collection-center-chinese-academy-sciences" xlink:type="simple">CGMCC</named-content> 3.27793 = <named-content xmlns:xlink="http://www.w3.org/1999/xlink" content-type="dwc:institutional_code" xlink:title="Shandong Agricultural University Culture Collection" xlink:href="http://grbio.org/institution/shandong-agricultural-university" xlink:type="simple">SAUCC</named-content> 2414-5.</p></tp:treatment-sec><tp:treatment-sec sec-type="notes" id="SECID0E4PAE"><title>Notes.</title><p>Phylogenetic analysis showed that isolates (<named-content xmlns:xlink="http://www.w3.org/1999/xlink" content-type="dwc:institutional_code" xlink:title="Shandong Agricultural University Culture Collection" xlink:href="http://grbio.org/institution/shandong-agricultural-university" xlink:type="simple">SAUCC</named-content> 2414-4 and <named-content xmlns:xlink="http://www.w3.org/1999/xlink" content-type="dwc:institutional_code" xlink:title="Shandong Agricultural University Culture Collection" xlink:href="http://grbio.org/institution/shandong-agricultural-university" xlink:type="simple">SAUCC</named-content> 2414-5) were closely related to <italic><tp:taxon-name><tp:taxon-name-part taxon-name-part-type="genus" reg="Fusarium">Fusarium</tp:taxon-name-part><tp:taxon-name-part taxon-name-part-type="species" reg="fecundum">fecundum</tp:taxon-name-part></tp:taxon-name></italic> (<ext-link xmlns:xlink="http://www.w3.org/1999/xlink" ext-link-type="gen" xlink:href="LC15875" xlink:type="simple">LC15875</ext-link>, ex-type strain) (Fig. <xref ref-type="fig" rid="F1">1</xref>). There are no nucleotide position differences between <italic><tp:taxon-name><tp:taxon-name-part taxon-name-part-type="genus" reg="Fusarium">Fusarium</tp:taxon-name-part><tp:taxon-name-part taxon-name-part-type="species" reg="fecundum">fecundum</tp:taxon-name-part></tp:taxon-name></italic> (<named-content xmlns:xlink="http://www.w3.org/1999/xlink" content-type="dwc:institutional_code" xlink:title="Shandong Agricultural University Culture Collection" xlink:href="http://grbio.org/institution/shandong-agricultural-university" xlink:type="simple">SAUCC</named-content> 2414-4) and <italic><tp:taxon-name><tp:taxon-name-part taxon-name-part-type="genus" reg="Fusarium">Fusarium</tp:taxon-name-part><tp:taxon-name-part taxon-name-part-type="species" reg="fecundum">fecundum</tp:taxon-name-part></tp:taxon-name></italic> (<ext-link xmlns:xlink="http://www.w3.org/1999/xlink" ext-link-type="gen" xlink:href="LC15875" xlink:type="simple">LC15875</ext-link>, ex-type strain). Morphologically, <italic><tp:taxon-name><tp:taxon-name-part taxon-name-part-type="genus" reg="Fusarium">Fusarium</tp:taxon-name-part><tp:taxon-name-part taxon-name-part-type="species" reg="fecundum">fecundum</tp:taxon-name-part></tp:taxon-name></italic> (<named-content xmlns:xlink="http://www.w3.org/1999/xlink" content-type="dwc:institutional_code" xlink:title="Shandong Agricultural University Culture Collection" xlink:href="http://grbio.org/institution/shandong-agricultural-university" xlink:type="simple">SAUCC</named-content> 2414-4) and <italic><tp:taxon-name><tp:taxon-name-part taxon-name-part-type="genus" reg="Fusarium">Fusarium</tp:taxon-name-part><tp:taxon-name-part taxon-name-part-type="species" reg="fecundum">fecundum</tp:taxon-name-part></tp:taxon-name></italic> (<ext-link xmlns:xlink="http://www.w3.org/1999/xlink" ext-link-type="gen" xlink:href="LC15875" xlink:type="simple">LC15875</ext-link>, ex-type strain) are the lack of sporodochia. The aerial conidia of <italic><tp:taxon-name><tp:taxon-name-part taxon-name-part-type="genus" reg="Fusarium">Fusarium</tp:taxon-name-part><tp:taxon-name-part taxon-name-part-type="species" reg="fecundum">fecundum</tp:taxon-name-part></tp:taxon-name></italic> (<named-content xmlns:xlink="http://www.w3.org/1999/xlink" content-type="dwc:institutional_code" xlink:title="Shandong Agricultural University Culture Collection" xlink:href="http://grbio.org/institution/shandong-agricultural-university" xlink:type="simple">SAUCC</named-content> 2414-4) are smaller than those of <italic><tp:taxon-name><tp:taxon-name-part taxon-name-part-type="genus" reg="Fusarium">Fusarium</tp:taxon-name-part><tp:taxon-name-part taxon-name-part-type="species" reg="fecundum">fecundum</tp:taxon-name-part></tp:taxon-name></italic> (<ext-link xmlns:xlink="http://www.w3.org/1999/xlink" ext-link-type="gen" xlink:href="LC15875" xlink:type="simple">LC15875</ext-link>, ex-type strain). <italic><tp:taxon-name><tp:taxon-name-part taxon-name-part-type="genus" reg="Fusarium">Fusarium</tp:taxon-name-part><tp:taxon-name-part taxon-name-part-type="species" reg="fecundum">fecundum</tp:taxon-name-part></tp:taxon-name></italic> was previously isolated from wheat and rice, and it has now been reported for the first time on <italic><tp:taxon-name><tp:taxon-name-part taxon-name-part-type="genus" reg="Setaria">Setaria</tp:taxon-name-part><tp:taxon-name-part taxon-name-part-type="species" reg="palmifolia">palmifolia</tp:taxon-name-part></tp:taxon-name></italic> (<xref ref-type="bibr" rid="B8">Han et al. 2023</xref>).</p></tp:treatment-sec><tp:treatment-sec><!--Section generated to contain objects referenced in tp:taxon-treatment.--><fig id="F1" position="float" orientation="portrait"><object-id xmlns:xlink="http://www.w3.org/1999/xlink" content-type="doi" xlink:type="simple">10.3897/mycokeys.116.150363.figure1</object-id><object-id xmlns:xlink="http://www.w3.org/1999/xlink" content-type="arpha" xlink:type="simple">502A5693-5D32-5D1B-9C63-4BFEA4CE27F5</object-id><label>Figure 1.</label><caption><p>Phylogeny inferred based on the combined <italic><abbrev xmlns:xlink="http://www.w3.org/1999/xlink" xlink:title="calmodulin" id="ABBRID0EXJAE" xlink:type="simple">cal</abbrev></italic>-<italic><abbrev xmlns:xlink="http://www.w3.org/1999/xlink" xlink:title="RNA polymerase second largest subunit" id="ABBRID0E3JAE" xlink:type="simple">rpb2</abbrev></italic>-<italic><abbrev xmlns:xlink="http://www.w3.org/1999/xlink" xlink:title="translations elongation factor 1-alpha" id="ABBRID0EBKAE" xlink:type="simple">tef1</abbrev></italic> sequence dataset of the <italic><tp:taxon-name><tp:taxon-name-part taxon-name-part-type="genus" reg="Fusarium">Fusarium</tp:taxon-name-part><tp:taxon-name-part taxon-name-part-type="species" reg="incarnatum-equiseti">incarnatum-equiseti</tp:taxon-name-part></tp:taxon-name></italic> species complex (<abbrev xmlns:xlink="http://www.w3.org/1999/xlink" xlink:title="Fusarium incarnatum-equiseti species complex" id="ABBRID0EQKAE" xlink:type="simple">FIESC</abbrev>), with <italic><tp:taxon-name><tp:taxon-name-part taxon-name-part-type="genus" reg="Fusarium">Fusarium</tp:taxon-name-part><tp:taxon-name-part taxon-name-part-type="species" reg="concolor">concolor</tp:taxon-name-part></tp:taxon-name></italic> (NRRL 13459) as the outgroup. The RAxML Bootstrap support values (MLBS ≥ 70%) and Bayesian posterior probabilities (BIPP ≥ 0.90) were shown at the nodes. Ex-type, ex-epitype, and ex-neotype strains were indicated by T, ET, and NT, respectively. Strains isolated in this study were indicated in red.</p></caption><graphic xmlns:xlink="http://www.w3.org/1999/xlink" xlink:href="mycokeys-116-053-g001.jpg" position="float" orientation="portrait" xlink:type="simple" id="oo_1301251.jpg"><uri content-type="original_file" xlink:type="simple">https://binary.pensoft.net/fig/1301251</uri></graphic></fig></tp:treatment-sec><ref-list><ref id="B8"><mixed-citation xmlns:xlink="http://www.w3.org/1999/xlink" xlink:type="simple"><person-group><name name-style="western"><surname>Han</surname><given-names>SL</given-names></name><name name-style="western"><surname>Wang</surname><given-names>MM</given-names></name><name name-style="western"><surname>Ma</surname><given-names>ZY</given-names></name><name name-style="western"><surname>Raza</surname><given-names>M</given-names></name><name name-style="western"><surname>Zhao</surname><given-names>P</given-names></name><name name-style="western"><surname>Liang</surname><given-names>JM</given-names></name><name name-style="western"><surname>Gao</surname><given-names>M</given-names></name><name name-style="western"><surname>Li</surname><given-names>YJ</given-names></name><name name-style="western"><surname>Wang</surname><given-names>JW</given-names></name><name name-style="western"><surname>Hu</surname><given-names>DM</given-names></name><name name-style="western"><surname>Cai</surname><given-names>L</given-names></name></person-group> (<year>2023</year>) <article-title><italic><tp:taxon-name><tp:taxon-name-part taxon-name-part-type="genus">Fusarium</tp:taxon-name-part></tp:taxon-name></italic> diversity associated with diseased cereals in China, with an updated phylogenomic assessment of the genus.</article-title><source>Studies in Mycology</source><volume>104</volume>: <fpage>87</fpage>–<lpage>148</lpage>. <ext-link xlink:href="10.3114/sim.2022.104.02" ext-link-type="doi" xlink:type="simple">https://doi.org/10.3114/sim.2022.104.02</ext-link></mixed-citation></ref></ref-list></tp:taxon-treatment>
