# Supplementary material for: ﻿Morphological and phylogenetic analyses reveal new species and records of Fusarium (Nectriaceae, Hypocreales) from China
Source: MycoKeys. 2025 Apr 7;116:53–71. doi: 10.3897/mycokeys.116.150363 (PMC11997610; doi:10.3897/mycokeys.116.150363)
Supplement: XML Treatment for Fusarium fici [file mycokeys.116.150363-treatment2.xml]

<!DOCTYPE tp:taxon-treatment
  PUBLIC "-//TaxonX//DTD Taxonomic Treatment Publishing DTD v0 20100105//EN" "tax-treatment-NSO.dtd">
<tp:taxon-treatment xmlns:tp="http://www.plazi.org/taxpub"><tp:treatment-meta><kwd-group><label>Taxon classification</label><kwd>
                <named-content content-type="kingdom">Fungi</named-content>
              </kwd><kwd>
                <named-content content-type="order">Hypocreales</named-content>
              </kwd><kwd>
                <named-content content-type="family">Nectriaceae</named-content>
              </kwd></kwd-group><mixed-citation publication-type="journal"><person-group><name><surname>Ai</surname><given-names>Congcong</given-names></name><name><surname>Liu</surname><given-names>Qiyun</given-names></name><name><surname>Wang</surname><given-names>Yaling</given-names></name><name><surname>Zhang</surname><given-names>Zhaoxue</given-names></name><name><surname>Li</surname><given-names>Duhua</given-names></name><name><surname>Geng</surname><given-names>Yun</given-names></name><name><surname>Zhang</surname><given-names>Xiuguo</given-names></name><name><surname>Xia</surname><given-names>Jiwen</given-names></name></person-group><article-title>﻿Morphological and phylogenetic analyses reveal new species and records of <italic><tp:taxon-name><tp:taxon-name-part taxon-name-part-type="genus" reg="Fusarium">Fusarium</tp:taxon-name-part></tp:taxon-name></italic> (<tp:taxon-name><tp:taxon-name-part taxon-name-part-type="family">Nectriaceae</tp:taxon-name-part></tp:taxon-name>, <tp:taxon-name><tp:taxon-name-part taxon-name-part-type="order">Hypocreales</tp:taxon-name-part></tp:taxon-name>) from China</article-title><source>MycoKeys</source><day>07</day><month>04</month><year>2025</year><volume>116</volume><fpage>53</fpage><lpage>71</lpage><pub-id pub-id-type="doi">10.3897/mycokeys.116.150363</pub-id></mixed-citation></tp:treatment-meta><tp:nomenclature><label>﻿</label><tp:taxon-name>
              <object-id xmlns:xlink="http://www.w3.org/1999/xlink" content-type="arpha" xlink:type="simple">9C11FCAF-340D-555E-AD4D-45239F3E1CE6</object-id>
              <tp:taxon-name-part taxon-name-part-type="genus" reg="Fusarium">Fusarium</tp:taxon-name-part>
              <tp:taxon-name-part taxon-name-part-type="species" reg="fici">fici</tp:taxon-name-part>
              <object-id xmlns:xlink="http://www.w3.org/1999/xlink" content-type="mycobank" xlink:type="simple">MycoBank No: 856644</object-id>
            </tp:taxon-name><tp:taxon-authority>Q.Y. Liu, X.G. Zhang &amp; J.W. Xia</tp:taxon-authority><tp:taxon-status xmlns:xlink="http://www.w3.org/1999/xlink" xlink:type="simple">sp. nov.</tp:taxon-status><xref ref-type="fig" rid="F3">Fig. 3</xref></tp:nomenclature><tp:treatment-sec sec-type="etymology" id="SECID0EJWAE"><title>Etymology.</title><p>Referring to the genus name of the host plant <italic><tp:taxon-name><tp:taxon-name-part taxon-name-part-type="genus" reg="Ficus">Ficus</tp:taxon-name-part><tp:taxon-name-part taxon-name-part-type="species" reg="fistulosa">fistulosa</tp:taxon-name-part></tp:taxon-name></italic>.</p></tp:treatment-sec><tp:treatment-sec sec-type="Typus" id="SECID0E1WAE"><title>Typus.</title><p>China • Hainan Province, Baoting Li and Miao Autonomous County, on leaves of <italic><tp:taxon-name><tp:taxon-name-part taxon-name-part-type="genus" reg="Ficus">Ficus</tp:taxon-name-part><tp:taxon-name-part taxon-name-part-type="species" reg="fistulosa">fistulosa</tp:taxon-name-part></tp:taxon-name></italic>, 10 April 2023, Q.Y. Liu (<named-content xmlns:xlink="http://www.w3.org/1999/xlink" content-type="dwc:institutional_code" xlink:title="Herbarium Mycologicum Academiae Sinicae, Institute of Microbiology, Chinese Academy of Sciences, Beijing, China" xlink:href="http://grbio.org/institution/chinese-academy-sciences" xlink:type="simple">HMAS</named-content> 353395, holotype), ex-holotype culture <named-content xmlns:xlink="http://www.w3.org/1999/xlink" content-type="dwc:institutional_code" xlink:title="China General Microbiological Culture Collection Center" xlink:href="http://grbio.org/institution/china-general-microbiological-culture-collection-center-chinese-academy-sciences" xlink:type="simple">CGMCC</named-content> 3.27796 = <named-content xmlns:xlink="http://www.w3.org/1999/xlink" content-type="dwc:institutional_code" xlink:title="Shandong Agricultural University Culture Collection" xlink:href="http://grbio.org/institution/shandong-agricultural-university" xlink:type="simple">SAUCC</named-content> 3249C-3.</p></tp:treatment-sec><tp:treatment-sec sec-type="description" id="SECID0E1XAE"><title>Description.</title><p>Conidiophores arising from aerial mycelium, 17–21 μm long, unbranched, reduced to single phialidic pegs, subulate to subcylindrical; aerial conidia hyaline, smooth, and thin-walled, rarely ellipsoidal to falcate, straight to curved dorsiventrally, a blunt apical cell and barely notched basal cell, 1–3(–5)-septate; 1-septate conidia: (12–)12–16(–28) × 3–5 μm (av. 17 × 3 μm, n = 18); 2-septate conidia: (16–)17–21 (–26) × 3–5 μm (av. 19 × 4 μm, n = 17); 3-septate conidia: (20–)22–28 (–36) × 3–6 μm (av. 26 × 4 μm, n = 31); 4-septate conidia: (28–)31–34 (–39) × 4–5 μm (av. 33 × 5 μm, n = 14); 5-septate conidia: (23–)32–33 (–36) × 4–5 μm (av. 31 × 4 μm, n = 5). Sporodochia salmon to saffron, formed abundantly on surface of carnation leaves. Sporodochial conidiophores densely and bearing apical whorls of 1 phialide; sporodochial phialides subulate to subcylindrical, 9–11 × 3–4 μm, smooth, thin-walled, with inconspicuous periclinal thickening; sporodochial conidia falcate, straight to curved dorsiventrally, tapering towards both ends, with slightly papillate, a conical to slightly papillate apical cell, a notched to foot-like basal cell, (0–)1–3(–5)-septate, hyaline, smooth, and thin-walled; 0-septate conidia: (10–)15–20(–21) × 2–4 μm (av. 16 × 3 μm, n = 9); 1-septate conidia: (13–)15–22(–25) × 2–5 μm (av. 18 × 4 μm, n = 23); 2-septate conidia: (13–)16–18(–23) × 2–5 μm (av. 18 × 3 μm, n = 23); 3-septate conidia: (19–)20–25(–29) × 3–5 μm (av. 24 × 4 μm, n = 37); 4-septate conidia: (28–)31–34(–36) × 4–5 μm (av. 33 × 4 μm, n = 12); 5-septate conidia: (34–)34–36(–38) × 3–5 μm (av. 35 × 4 μm, n = 5). Chlamydospores not observed.</p><fig id="F3" position="float" orientation="portrait"><object-id xmlns:xlink="http://www.w3.org/1999/xlink" content-type="doi" xlink:type="simple">10.3897/mycokeys.116.150363.figure3</object-id><object-id xmlns:xlink="http://www.w3.org/1999/xlink" content-type="arpha" xlink:type="simple">9446F3EC-3060-5681-AFE3-92F7407E023C</object-id><label>Figure 3.</label><caption><p><italic><tp:taxon-name><tp:taxon-name-part taxon-name-part-type="genus" reg="Fusarium">Fusarium</tp:taxon-name-part><tp:taxon-name-part taxon-name-part-type="species" reg="fici">fici</tp:taxon-name-part></tp:taxon-name></italic> (<named-content xmlns:xlink="http://www.w3.org/1999/xlink" content-type="dwc:institutional_code" xlink:title="China General Microbiological Culture Collection Center" xlink:href="http://grbio.org/institution/china-general-microbiological-culture-collection-center-chinese-academy-sciences" xlink:type="simple">CGMCC</named-content> 3.27796) <bold>a</bold> colony on <abbrev xmlns:xlink="http://www.w3.org/1999/xlink" xlink:title="potato dextrose agar" id="ABBRID0EZYAE" xlink:type="simple">PDA</abbrev> after 7 days at 25 °C (left: above, right: reverse) <bold>b</bold> colony on <abbrev xmlns:xlink="http://www.w3.org/1999/xlink" xlink:title="oatmeal agar" id="ABBRID0E6YAE" xlink:type="simple">OA</abbrev> after 7 days at 25 °C (left: above, right: reverse) <bold>c</bold> sporodochia on carnation leaves <bold>d</bold> lateral phialidic peg on aerial mycelium <bold>e</bold> monophialide <bold>f</bold>, <bold>g</bold> sporodochial conidiophores <bold>h</bold>, <bold>i</bold> monophialides on aerial mycelium <bold>j</bold> sporodochial conidia <bold>k</bold> aerial conidia. Scale bars: 10 μm (<bold>d–k</bold>).</p></caption><graphic xmlns:xlink="http://www.w3.org/1999/xlink" xlink:href="mycokeys-116-053-g003.jpg" position="float" orientation="portrait" xlink:type="simple" id="oo_1301253.jpg"><uri content-type="original_file" xlink:type="simple">https://binary.pensoft.net/fig/1301253</uri></graphic></fig></tp:treatment-sec><tp:treatment-sec sec-type="description" id="SECID0E3ZAE"><title>Culture characteristics.</title><p>Colonies on <abbrev xmlns:xlink="http://www.w3.org/1999/xlink" xlink:title="potato dextrose agar" id="ABBRID0EC1AE" xlink:type="simple">PDA</abbrev> incubated at 25 °C in the dark, reaching 76–80 mm diameter in 7 d, flat, convex, with abundant aerial mycelium, colony margin lightly erose; surface white, odor absent; reverse yellowish white, odor absent. On <abbrev xmlns:xlink="http://www.w3.org/1999/xlink" xlink:title="oatmeal agar" id="ABBRID0EG1AE" xlink:type="simple">OA</abbrev> in the dark, reaching 85–90 mm diameter in 7 d; aerial mycelium scant in the center forming a vacant circle, reverse white, odor absent.</p></tp:treatment-sec><tp:treatment-sec sec-type="material" id="SECID0EK1AE"><title>Additional material studied.</title><p>China • Hainan Province, Baoting Li and Miao Autonomous County, on leaves of <italic><tp:taxon-name><tp:taxon-name-part taxon-name-part-type="genus" reg="Ficus">Ficus</tp:taxon-name-part><tp:taxon-name-part taxon-name-part-type="species" reg="fistulosa">fistulosa</tp:taxon-name-part></tp:taxon-name></italic>, 10 April 2023, Q.Y. Liu (HSAUP44932), living culture <named-content xmlns:xlink="http://www.w3.org/1999/xlink" content-type="dwc:institutional_code" xlink:title="China General Microbiological Culture Collection Center" xlink:href="http://grbio.org/institution/china-general-microbiological-culture-collection-center-chinese-academy-sciences" xlink:type="simple">CGMCC</named-content> 3.27797 = <named-content xmlns:xlink="http://www.w3.org/1999/xlink" content-type="dwc:institutional_code" xlink:title="Shandong Agricultural University Culture Collection" xlink:href="http://grbio.org/institution/shandong-agricultural-university" xlink:type="simple">SAUCC</named-content> 3249C-4.</p></tp:treatment-sec><tp:treatment-sec sec-type="notes" id="SECID0EF2AE"><title>Notes.</title><p>Phylogenetic analyses of three combined sequences (<italic><abbrev xmlns:xlink="http://www.w3.org/1999/xlink" xlink:title="calmodulin" id="ABBRID0EM2AE" xlink:type="simple">cal</abbrev></italic>, <italic><abbrev xmlns:xlink="http://www.w3.org/1999/xlink" xlink:title="RNA polymerase second largest subunit" id="ABBRID0ER2AE" xlink:type="simple">rpb2</abbrev></italic>, and <italic><abbrev xmlns:xlink="http://www.w3.org/1999/xlink" xlink:title="translations elongation factor 1-alpha" id="ABBRID0EW2AE" xlink:type="simple">tef1</abbrev></italic>) showed that <italic><tp:taxon-name><tp:taxon-name-part taxon-name-part-type="genus" reg="Fusarium">F.</tp:taxon-name-part><tp:taxon-name-part taxon-name-part-type="species" reg="fici">fici</tp:taxon-name-part></tp:taxon-name></italic> constitutes a distinct clade, closely related to <italic><tp:taxon-name><tp:taxon-name-part taxon-name-part-type="genus" reg="Fusarium">F.</tp:taxon-name-part><tp:taxon-name-part taxon-name-part-type="species" reg="aberrans">aberrans</tp:taxon-name-part></tp:taxon-name></italic>. Between <italic><tp:taxon-name><tp:taxon-name-part taxon-name-part-type="genus" reg="Fusarium">F.</tp:taxon-name-part><tp:taxon-name-part taxon-name-part-type="species" reg="fici">fici</tp:taxon-name-part></tp:taxon-name></italic> (<named-content xmlns:xlink="http://www.w3.org/1999/xlink" content-type="dwc:institutional_code" xlink:title="China General Microbiological Culture Collection Center" xlink:href="http://grbio.org/institution/china-general-microbiological-culture-collection-center-chinese-academy-sciences" xlink:type="simple">CGMCC</named-content> 3.27796) and <italic><tp:taxon-name><tp:taxon-name-part taxon-name-part-type="genus" reg="Fusarium">F.</tp:taxon-name-part><tp:taxon-name-part taxon-name-part-type="species" reg="aberrans">aberrans</tp:taxon-name-part></tp:taxon-name></italic> (CBS 131385), there were 11/535 differences in <italic><abbrev xmlns:xlink="http://www.w3.org/1999/xlink" xlink:title="calmodulin" id="ABBRID0EM4AE" xlink:type="simple">cal</abbrev></italic>, 13/657 in <italic><abbrev xmlns:xlink="http://www.w3.org/1999/xlink" xlink:title="RNA polymerase second largest subunit" id="ABBRID0ER4AE" xlink:type="simple">rpb2</abbrev></italic>, and 34/462 in <italic><abbrev xmlns:xlink="http://www.w3.org/1999/xlink" xlink:title="translations elongation factor 1-alpha" id="ABBRID0EW4AE" xlink:type="simple">tef1</abbrev></italic>. The mycelium on <abbrev xmlns:xlink="http://www.w3.org/1999/xlink" xlink:title="oatmeal agar" id="ABBRID0E14AE" xlink:type="simple">OA</abbrev> of <italic><tp:taxon-name><tp:taxon-name-part taxon-name-part-type="genus" reg="Fusarium">F.</tp:taxon-name-part><tp:taxon-name-part taxon-name-part-type="species" reg="fici">fici</tp:taxon-name-part></tp:taxon-name></italic> (<named-content xmlns:xlink="http://www.w3.org/1999/xlink" content-type="dwc:institutional_code" xlink:title="China General Microbiological Culture Collection Center" xlink:href="http://grbio.org/institution/china-general-microbiological-culture-collection-center-chinese-academy-sciences" xlink:type="simple">CGMCC</named-content> 3.27796) is sparser than that of <italic><tp:taxon-name><tp:taxon-name-part taxon-name-part-type="genus" reg="Fusarium">F.</tp:taxon-name-part><tp:taxon-name-part taxon-name-part-type="species" reg="aberrans">aberrans</tp:taxon-name-part></tp:taxon-name></italic> (CBS 131385). Morphologically, <italic><tp:taxon-name><tp:taxon-name-part taxon-name-part-type="genus" reg="Fusarium">F.</tp:taxon-name-part><tp:taxon-name-part taxon-name-part-type="species" reg="fici">fici</tp:taxon-name-part></tp:taxon-name></italic> (<named-content xmlns:xlink="http://www.w3.org/1999/xlink" content-type="dwc:institutional_code" xlink:title="China General Microbiological Culture Collection Center" xlink:href="http://grbio.org/institution/china-general-microbiological-culture-collection-center-chinese-academy-sciences" xlink:type="simple">CGMCC</named-content> 3.27796) and <italic><tp:taxon-name><tp:taxon-name-part taxon-name-part-type="genus" reg="Fusarium">F.</tp:taxon-name-part><tp:taxon-name-part taxon-name-part-type="species" reg="aberrans">aberrans</tp:taxon-name-part></tp:taxon-name></italic> (CBS 131385) have different sporodochial conidial septa (0–5-septate in <italic><tp:taxon-name><tp:taxon-name-part taxon-name-part-type="genus" reg="Fusarium">F.</tp:taxon-name-part><tp:taxon-name-part taxon-name-part-type="species" reg="fici">fici</tp:taxon-name-part></tp:taxon-name></italic> vs. 1–3-septate in <italic><tp:taxon-name><tp:taxon-name-part taxon-name-part-type="genus" reg="Fusarium">F.</tp:taxon-name-part><tp:taxon-name-part taxon-name-part-type="species" reg="aberrans">aberrans</tp:taxon-name-part></tp:taxon-name></italic>) and sporodochial phialides (1 phialide in <italic><tp:taxon-name><tp:taxon-name-part taxon-name-part-type="genus" reg="Fusarium">F.</tp:taxon-name-part><tp:taxon-name-part taxon-name-part-type="species" reg="fici">fici</tp:taxon-name-part></tp:taxon-name></italic> vs. 2–3 phialides in <italic><tp:taxon-name><tp:taxon-name-part taxon-name-part-type="genus" reg="Fusarium">F.</tp:taxon-name-part><tp:taxon-name-part taxon-name-part-type="species" reg="aberrans">aberrans</tp:taxon-name-part></tp:taxon-name></italic>). The aerial conidiophores of <italic><tp:taxon-name><tp:taxon-name-part taxon-name-part-type="genus" reg="Fusarium">F.</tp:taxon-name-part><tp:taxon-name-part taxon-name-part-type="species" reg="aberrans">aberrans</tp:taxon-name-part></tp:taxon-name></italic> (16–110 μm) are longer than <italic><tp:taxon-name><tp:taxon-name-part taxon-name-part-type="genus" reg="Fusarium">F.</tp:taxon-name-part><tp:taxon-name-part taxon-name-part-type="species" reg="fici">fici</tp:taxon-name-part></tp:taxon-name></italic> (17–21 μm) (<xref ref-type="bibr" rid="B31">Xia et al. 2019</xref>).</p></tp:treatment-sec><ref-list><ref id="B31"><mixed-citation xmlns:xlink="http://www.w3.org/1999/xlink" xlink:type="simple"><person-group><name name-style="western"><surname>Xia</surname><given-names>JW</given-names></name><name name-style="western"><surname>Sandoval-Denis</surname><given-names>M</given-names></name><name name-style="western"><surname>Crous</surname><given-names>PW</given-names></name><name name-style="western"><surname>Zhang</surname><given-names>XG</given-names></name><name name-style="western"><surname>Lombard</surname><given-names>L</given-names></name></person-group> (<year>2019</year>) <article-title>Numbers to names - restyling the <italic><tp:taxon-name><tp:taxon-name-part taxon-name-part-type="genus">Fusarium</tp:taxon-name-part><tp:taxon-name-part taxon-name-part-type="species">incarnatum-equiseti</tp:taxon-name-part></tp:taxon-name></italic> species complex.</article-title><source>Persoonia</source><volume>43</volume>: <fpage>186</fpage>–<lpage>221</lpage>. <ext-link xlink:href="10.3767/persoonia.2019.43.05" ext-link-type="doi" xlink:type="simple">https://doi.org/10.3767/persoonia.2019.43.05</ext-link></mixed-citation></ref></ref-list></tp:taxon-treatment>
