# Supplementary material for: ﻿Morphological and phylogenetic analyses reveal new species and records of Fusarium (Nectriaceae, Hypocreales) from China
Source: MycoKeys. 2025 Apr 7;116:53–71. doi: 10.3897/mycokeys.116.150363 (PMC11997610; doi:10.3897/mycokeys.116.150363)
Supplement: XML Treatment for Fusarium weifangense [file mycokeys.116.150363-treatment3.xml]

<!DOCTYPE tp:taxon-treatment
  PUBLIC "-//TaxonX//DTD Taxonomic Treatment Publishing DTD v0 20100105//EN" "tax-treatment-NSO.dtd">
<tp:taxon-treatment xmlns:tp="http://www.plazi.org/taxpub"><tp:treatment-meta><kwd-group><label>Taxon classification</label><kwd>
                <named-content content-type="kingdom">Fungi</named-content>
              </kwd><kwd>
                <named-content content-type="order">Hypocreales</named-content>
              </kwd><kwd>
                <named-content content-type="family">Nectriaceae</named-content>
              </kwd></kwd-group><mixed-citation publication-type="journal"><person-group><name><surname>Ai</surname><given-names>Congcong</given-names></name><name><surname>Liu</surname><given-names>Qiyun</given-names></name><name><surname>Wang</surname><given-names>Yaling</given-names></name><name><surname>Zhang</surname><given-names>Zhaoxue</given-names></name><name><surname>Li</surname><given-names>Duhua</given-names></name><name><surname>Geng</surname><given-names>Yun</given-names></name><name><surname>Zhang</surname><given-names>Xiuguo</given-names></name><name><surname>Xia</surname><given-names>Jiwen</given-names></name></person-group><article-title>﻿Morphological and phylogenetic analyses reveal new species and records of <italic><tp:taxon-name><tp:taxon-name-part taxon-name-part-type="genus" reg="Fusarium">Fusarium</tp:taxon-name-part></tp:taxon-name></italic> (<tp:taxon-name><tp:taxon-name-part taxon-name-part-type="family">Nectriaceae</tp:taxon-name-part></tp:taxon-name>, <tp:taxon-name><tp:taxon-name-part taxon-name-part-type="order">Hypocreales</tp:taxon-name-part></tp:taxon-name>) from China</article-title><source>MycoKeys</source><day>07</day><month>04</month><year>2025</year><volume>116</volume><fpage>53</fpage><lpage>71</lpage><pub-id pub-id-type="doi">10.3897/mycokeys.116.150363</pub-id></mixed-citation></tp:treatment-meta><tp:nomenclature><label>﻿</label><tp:taxon-name>
              <object-id xmlns:xlink="http://www.w3.org/1999/xlink" content-type="arpha" xlink:type="simple">9D4F6CAE-8BC6-57D3-9720-020FD1C674C5</object-id>
              <tp:taxon-name-part taxon-name-part-type="genus" reg="Fusarium">Fusarium</tp:taxon-name-part>
              <tp:taxon-name-part taxon-name-part-type="species" reg="weifangense">weifangense</tp:taxon-name-part>
            </tp:taxon-name><tp:taxon-authority>S.L. Han, M.M. Wang &amp; L. Cai, Studies in Mycology 104: 87–148. 2023.</tp:taxon-authority><xref ref-type="fig" rid="F4">Fig. 4</xref></tp:nomenclature><tp:treatment-sec sec-type="Synonym" id="SECID0EEDAG"><title>Synonym.</title><p><italic><tp:taxon-name><tp:taxon-name-part taxon-name-part-type="genus" reg="Fusarium">Fusarium</tp:taxon-name-part><tp:taxon-name-part taxon-name-part-type="species" reg="caulendophyticum">caulendophyticum</tp:taxon-name-part></tp:taxon-name></italic> H. Zhang &amp; Y.L. Jiang, Mycosphere 14(1): 2092–2207. 2023.</p></tp:treatment-sec><tp:treatment-sec sec-type="description" id="SECID0EVDAG"><title>Description.</title><p>Conidiophores arising from aerial mycelium, 14–18 μm long, unbranched or irregularly branched, often reduced to single phialides; aerial phialides monophialidic, subulate to subcylindrical, smooth- and thin-walled, with inconspicuous or absent periclinal thickening, 9.2–12.2 × 4.0–4.4 μm; aerial conidia hyaline, rarely ellipsoidal to falcate, slightly curved with almost parallel sides, tapering towards both ends, with a blunt to conical and slightly curved apical cell, blunt to barely notched basal cell, smooth and thin-walled, (1–)3–5-septate; 1-septate conidia: (14–)15–19(–20) × 3–4 μm (av. 17 × 3 μm, n = 8); 2-septate conidia: (19–)19–21(–24) × 3–5 μm (av. 21 × 4 μm, n = 14); 3-septate conidia: (22–)26–31(–34) × 3–6 μm (av. 28 × 4 μm, n = 22); 4-septate conidia: (30–)35–36(–45) × 3–6 μm (av. 36 × 5 μm, n = 17); 5-septate conidia: (31–)34–37(–46) × 4–6 μm (av. 38 × 5 μm, n = 15). Sporodochia salmon to orange, formed abundantly on surface of carnation leaves. Sporodochial conidiophores densely, bearing apical whorls of one phialide; sporodochial phialides monophialidic, subulate to subcylindrical, 16–24 × 2–3 μm, smooth. Sporodochial conidia falcate, slightly curved, tapering towards both ends, with a slightly elongated conical or whip-like curved apical cell, a foot-like to notched basal cell, (0–)4–5-septate, hyaline, thin, and smooth-walled; 0-septate conidia: 26–28 × 3–4 μm; 1-septate conidia: (17–)26–36(–37) × 3–6 μm (av. 28 × 4 μm, n = 10); 2-septate conidia: (20–)21–37 × 3–5 μm (av. 25 × 4 μm, n = 7); 3-septate conidia: 21–33(–38) × 3–5 μm (av. 32 × 5 μm, n = 12); 4-septate conidia: (31–)32–35(–44) × 3–6 μm (av. 36 × 4 μm, n = 22); 5-septate conidia: (34–)40–45(–48) × 3–6 μm (av. 42 × 4 μm, n = 16). Chlamydospores not observed.</p><fig id="F4" position="float" orientation="portrait"><object-id xmlns:xlink="http://www.w3.org/1999/xlink" content-type="doi" xlink:type="simple">10.3897/mycokeys.116.150363.figure4</object-id><object-id xmlns:xlink="http://www.w3.org/1999/xlink" content-type="arpha" xlink:type="simple">50CBA09C-8356-5770-9F88-7AFAD6F44742</object-id><label>Figure 4.</label><caption><p><italic><tp:taxon-name><tp:taxon-name-part taxon-name-part-type="genus" reg="Fusarium">Fusarium</tp:taxon-name-part><tp:taxon-name-part taxon-name-part-type="species" reg="weifangense">weifangense</tp:taxon-name-part></tp:taxon-name></italic> (<named-content xmlns:xlink="http://www.w3.org/1999/xlink" content-type="dwc:institutional_code" xlink:title="Shandong Agricultural University Culture Collection" xlink:href="http://grbio.org/institution/shandong-agricultural-university" xlink:type="simple">SAUCC</named-content> 5208C-2) <bold>a</bold> colony on <abbrev xmlns:xlink="http://www.w3.org/1999/xlink" xlink:title="potato dextrose agar" id="ABBRID0EUEAG" xlink:type="simple">PDA</abbrev> after 7 days at 25 °C (left: above, right: reverse) <bold>b</bold> colony on <abbrev xmlns:xlink="http://www.w3.org/1999/xlink" xlink:title="oatmeal agar" id="ABBRID0E1EAG" xlink:type="simple">OA</abbrev> after 7 days at 25 °C (left: above, right: reverse) <bold>c</bold> sporodochia on carnation leaves <bold>d</bold> polyphialide <bold>e</bold> monophialide <bold>f</bold> sporodochial conidiophores <bold>g</bold> sporodochial conidia <bold>h</bold> aerial conidia. Scale bars: 10 μm (<bold>d–h</bold>).</p></caption><graphic xmlns:xlink="http://www.w3.org/1999/xlink" xlink:href="mycokeys-116-053-g004.jpg" position="float" orientation="portrait" xlink:type="simple" id="oo_1301255.jpg"><uri content-type="original_file" xlink:type="simple">https://binary.pensoft.net/fig/1301255</uri></graphic></fig></tp:treatment-sec><tp:treatment-sec sec-type="description" id="SECID0ERFAG"><title>Culture characteristics.</title><p>Colonies on <abbrev xmlns:xlink="http://www.w3.org/1999/xlink" xlink:title="potato dextrose agar" id="ABBRID0EXFAG" xlink:type="simple">PDA</abbrev> incubated at 25 °C in the dark, reaching 86–90 mm diameter in 7 d; surface white, flat, felty to velvety, aerial mycelia dense, colony margin entire; reverse white, odor absent. Colonies on <abbrev xmlns:xlink="http://www.w3.org/1999/xlink" xlink:title="oatmeal agar" id="ABBRID0E2FAG" xlink:type="simple">OA</abbrev> incubated at 25 °C in the dark, reaching 85–89 mm diameter in 7 d; surface white and aerial mycelia scant, radiate, reverse white, radiate, odor absent.</p></tp:treatment-sec><tp:treatment-sec sec-type="material" id="SECID0E6FAG"><title>Materials examined.</title><p>China • Sichuan Province, Baoting Li and Miao Autonomous County, on leaves of <italic><tp:taxon-name><tp:taxon-name-part taxon-name-part-type="genus" reg="Prunus">Prunus</tp:taxon-name-part><tp:taxon-name-part taxon-name-part-type="species" reg="salicina">salicina</tp:taxon-name-part></tp:taxon-name></italic>, 2 July 2023, Q.Y. Liu (HSAUP20852, HSAUP30852), living cultures <named-content xmlns:xlink="http://www.w3.org/1999/xlink" content-type="dwc:institutional_code" xlink:title="Shandong Agricultural University Culture Collection" xlink:href="http://grbio.org/institution/shandong-agricultural-university" xlink:type="simple">SAUCC</named-content> 5208C-2 = <named-content xmlns:xlink="http://www.w3.org/1999/xlink" content-type="dwc:institutional_code" xlink:title="China General Microbiological Culture Collection Center" xlink:href="http://grbio.org/institution/china-general-microbiological-culture-collection-center-chinese-academy-sciences" xlink:type="simple">CGMCC</named-content> 3.27939, <named-content xmlns:xlink="http://www.w3.org/1999/xlink" content-type="dwc:institutional_code" xlink:title="Shandong Agricultural University Culture Collection" xlink:href="http://grbio.org/institution/shandong-agricultural-university" xlink:type="simple">SAUCC</named-content> 5208C-3.</p></tp:treatment-sec><tp:treatment-sec sec-type="notes" id="SECID0E6GAG"><title>Notes.</title><p><italic><tp:taxon-name><tp:taxon-name-part taxon-name-part-type="genus" reg="Fusarium">Fusarium</tp:taxon-name-part><tp:taxon-name-part taxon-name-part-type="species" reg="weifangense">weifangense</tp:taxon-name-part></tp:taxon-name></italic> (<ext-link xmlns:xlink="http://www.w3.org/1999/xlink" ext-link-type="gen" xlink:href="LC18333" xlink:type="simple">LC18333</ext-link>, ex-type strain) was proposed by <xref ref-type="bibr" rid="B8">Han et al. (2023)</xref>. <italic><tp:taxon-name><tp:taxon-name-part taxon-name-part-type="genus" reg="Fusarium">Fusarium</tp:taxon-name-part><tp:taxon-name-part taxon-name-part-type="species" reg="caulendophyticum">caulendophyticum</tp:taxon-name-part></tp:taxon-name></italic> (<named-content xmlns:xlink="http://www.w3.org/1999/xlink" content-type="dwc:institutional_code" xlink:title="China General Microbiological Culture Collection Center" xlink:href="http://grbio.org/institution/china-general-microbiological-culture-collection-center-chinese-academy-sciences" xlink:type="simple">CGMCC</named-content> 3.25474, ex-type strain) was proposed by <xref ref-type="bibr" rid="B33">Zhang et al. (2023a)</xref>. <italic><tp:taxon-name><tp:taxon-name-part taxon-name-part-type="genus" reg="Fusarium">Fusarium</tp:taxon-name-part><tp:taxon-name-part taxon-name-part-type="species" reg="weifangense">weifangense</tp:taxon-name-part></tp:taxon-name></italic> (<ext-link xmlns:xlink="http://www.w3.org/1999/xlink" ext-link-type="gen" xlink:href="LC18333" xlink:type="simple">LC18333</ext-link>, ex-type strain) was the first to be discovered. <italic><tp:taxon-name><tp:taxon-name-part taxon-name-part-type="genus" reg="Fusarium">Fusarium</tp:taxon-name-part><tp:taxon-name-part taxon-name-part-type="species" reg="weifangense">weifangense</tp:taxon-name-part></tp:taxon-name></italic> (<ext-link xmlns:xlink="http://www.w3.org/1999/xlink" ext-link-type="gen" xlink:href="LC18333" xlink:type="simple">LC18333</ext-link> and <ext-link xmlns:xlink="http://www.w3.org/1999/xlink" ext-link-type="gen" xlink:href="LC18243" xlink:type="simple">LC18243</ext-link>) are clustered with <italic><tp:taxon-name><tp:taxon-name-part taxon-name-part-type="genus" reg="Fusarium">Fusarium</tp:taxon-name-part><tp:taxon-name-part taxon-name-part-type="species" reg="caulendophyticum">caulendophyticum</tp:taxon-name-part></tp:taxon-name></italic> (<named-content xmlns:xlink="http://www.w3.org/1999/xlink" content-type="dwc:institutional_code" xlink:title="China General Microbiological Culture Collection Center" xlink:href="http://grbio.org/institution/china-general-microbiological-culture-collection-center-chinese-academy-sciences" xlink:type="simple">CGMCC</named-content> 3.25474 and GUCC 191050.2) clade in the combined phylogenetic tree (Fig. <xref ref-type="fig" rid="F1">1</xref>, Suppl. material <xref ref-type="supplementary-material" rid="S4">4</xref>). <italic><tp:taxon-name><tp:taxon-name-part taxon-name-part-type="genus" reg="Fusarium">Fusarium</tp:taxon-name-part><tp:taxon-name-part taxon-name-part-type="species" reg="weifangense">weifangense</tp:taxon-name-part></tp:taxon-name></italic> (<ext-link xmlns:xlink="http://www.w3.org/1999/xlink" ext-link-type="gen" xlink:href="LC18333" xlink:type="simple">LC18333</ext-link>, ex-type strain) and <italic><tp:taxon-name><tp:taxon-name-part taxon-name-part-type="genus" reg="Fusarium">Fusarium</tp:taxon-name-part><tp:taxon-name-part taxon-name-part-type="species" reg="caulendophyticum">caulendophyticum</tp:taxon-name-part></tp:taxon-name></italic> (<named-content xmlns:xlink="http://www.w3.org/1999/xlink" content-type="dwc:institutional_code" xlink:title="China General Microbiological Culture Collection Center" xlink:href="http://grbio.org/institution/china-general-microbiological-culture-collection-center-chinese-academy-sciences" xlink:type="simple">CGMCC</named-content> 3.25474, ex-type strain) were similar in <italic><abbrev xmlns:xlink="http://www.w3.org/1999/xlink" xlink:title="calmodulin" id="ABBRID0ELLAG" xlink:type="simple">cal</abbrev></italic> (0/535), <italic><abbrev xmlns:xlink="http://www.w3.org/1999/xlink" xlink:title="RNA polymerase second largest subunit" id="ABBRID0EQLAG" xlink:type="simple">rpb2</abbrev></italic> (1/657), and <italic><abbrev xmlns:xlink="http://www.w3.org/1999/xlink" xlink:title="translations elongation factor 1-alpha" id="ABBRID0EVLAG" xlink:type="simple">tef1</abbrev></italic> (2/462) sequences. We therefore considered the <italic><tp:taxon-name><tp:taxon-name-part taxon-name-part-type="genus" reg="Fusarium">Fusarium</tp:taxon-name-part><tp:taxon-name-part taxon-name-part-type="species" reg="caulendophyticum">caulendophyticum</tp:taxon-name-part></tp:taxon-name></italic> synonym of <italic><tp:taxon-name><tp:taxon-name-part taxon-name-part-type="genus" reg="Fusarium">Fusarium</tp:taxon-name-part><tp:taxon-name-part taxon-name-part-type="species" reg="weifangense">weifangense</tp:taxon-name-part></tp:taxon-name></italic>. In this study, our strains (<named-content xmlns:xlink="http://www.w3.org/1999/xlink" content-type="dwc:institutional_code" xlink:title="Shandong Agricultural University Culture Collection" xlink:href="http://grbio.org/institution/shandong-agricultural-university" xlink:type="simple">SAUCC</named-content> 5208C-2 and <named-content xmlns:xlink="http://www.w3.org/1999/xlink" content-type="dwc:institutional_code" xlink:title="Shandong Agricultural University Culture Collection" xlink:href="http://grbio.org/institution/shandong-agricultural-university" xlink:type="simple">SAUCC</named-content> 5208C-3) are clustered with the <italic><tp:taxon-name><tp:taxon-name-part taxon-name-part-type="genus" reg="Fusarium">Fusarium</tp:taxon-name-part><tp:taxon-name-part taxon-name-part-type="species" reg="weifangense">weifangense</tp:taxon-name-part></tp:taxon-name></italic> (<ext-link xmlns:xlink="http://www.w3.org/1999/xlink" ext-link-type="gen" xlink:href="LC18333" xlink:type="simple">LC18333</ext-link> and <ext-link xmlns:xlink="http://www.w3.org/1999/xlink" ext-link-type="gen" xlink:href="LC18243" xlink:type="simple">LC18243</ext-link>) clade in the combined phylogenetic tree (Fig. <xref ref-type="fig" rid="F1">1</xref>). <named-content xmlns:xlink="http://www.w3.org/1999/xlink" content-type="dwc:institutional_code" xlink:title="Shandong Agricultural University Culture Collection" xlink:href="http://grbio.org/institution/shandong-agricultural-university" xlink:type="simple">SAUCC</named-content> 5208C-2 and <named-content xmlns:xlink="http://www.w3.org/1999/xlink" content-type="dwc:institutional_code" xlink:title="Shandong Agricultural University Culture Collection" xlink:href="http://grbio.org/institution/shandong-agricultural-university" xlink:type="simple">SAUCC</named-content> 5208C-3 were similar to the latter in <italic><abbrev xmlns:xlink="http://www.w3.org/1999/xlink" xlink:title="calmodulin" id="ABBRID0E4NAG" xlink:type="simple">cal</abbrev></italic> (with 100% sequence identity), <italic><abbrev xmlns:xlink="http://www.w3.org/1999/xlink" xlink:title="RNA polymerase second largest subunit" id="ABBRID0ECOAG" xlink:type="simple">rpb2</abbrev></italic> (99.85%), and <italic><abbrev xmlns:xlink="http://www.w3.org/1999/xlink" xlink:title="translations elongation factor 1-alpha" id="ABBRID0EHOAG" xlink:type="simple">tef1</abbrev></italic> (98.70%) sequences. <italic><tp:taxon-name><tp:taxon-name-part taxon-name-part-type="genus" reg="Fusarium">Fusarium</tp:taxon-name-part><tp:taxon-name-part taxon-name-part-type="species" reg="weifangense">weifangense</tp:taxon-name-part></tp:taxon-name></italic> was previously isolated from wheat, <italic><tp:taxon-name><tp:taxon-name-part taxon-name-part-type="genus" reg="Capsicum">Capsicum</tp:taxon-name-part></tp:taxon-name></italic> sp., <italic><tp:taxon-name><tp:taxon-name-part taxon-name-part-type="genus" reg="Triticum">Triticum</tp:taxon-name-part></tp:taxon-name></italic> sp., <italic><tp:taxon-name><tp:taxon-name-part taxon-name-part-type="genus" reg="Medicago">Medicago</tp:taxon-name-part><tp:taxon-name-part taxon-name-part-type="species" reg="sativa">sativa</tp:taxon-name-part></tp:taxon-name></italic>, <italic><tp:taxon-name><tp:taxon-name-part taxon-name-part-type="genus" reg="Lactuca">Lactuca</tp:taxon-name-part><tp:taxon-name-part taxon-name-part-type="species" reg="sativa">sativa</tp:taxon-name-part></tp:taxon-name></italic>, <italic><tp:taxon-name><tp:taxon-name-part taxon-name-part-type="genus" reg="Chenopodium">Chenopodium</tp:taxon-name-part><tp:taxon-name-part taxon-name-part-type="species" reg="quinoa">quinoa</tp:taxon-name-part></tp:taxon-name></italic>, and <italic><tp:taxon-name><tp:taxon-name-part taxon-name-part-type="genus" reg="Rosaceae">Rosaceae</tp:taxon-name-part><tp:taxon-name-part taxon-name-part-type="species" reg="roxburghii">roxburghii</tp:taxon-name-part></tp:taxon-name></italic>, and it has now been reported for the first time on <italic><tp:taxon-name><tp:taxon-name-part taxon-name-part-type="genus" reg="Prunus">Prunus</tp:taxon-name-part><tp:taxon-name-part taxon-name-part-type="species" reg="salicina">salicina</tp:taxon-name-part></tp:taxon-name></italic> (<xref ref-type="bibr" rid="B27">Wang et al. 2019</xref>; <xref ref-type="bibr" rid="B31">Xia et al. 2019</xref>; <xref ref-type="bibr" rid="B32">Yin et al. 2021</xref>; <xref ref-type="bibr" rid="B8">Han et al. 2023</xref>; <xref ref-type="bibr" rid="B33">Zhang et al. 2023a</xref>) (Suppl. material <xref ref-type="supplementary-material" rid="S3">3</xref>).</p></tp:treatment-sec><tp:treatment-sec><!--Section generated to contain objects referenced in tp:taxon-treatment.--><fig id="F1" position="float" orientation="portrait"><object-id xmlns:xlink="http://www.w3.org/1999/xlink" content-type="doi" xlink:type="simple">10.3897/mycokeys.116.150363.figure1</object-id><object-id xmlns:xlink="http://www.w3.org/1999/xlink" content-type="arpha" xlink:type="simple">502A5693-5D32-5D1B-9C63-4BFEA4CE27F5</object-id><label>Figure 1.</label><caption><p>Phylogeny inferred based on the combined <italic><abbrev xmlns:xlink="http://www.w3.org/1999/xlink" xlink:title="calmodulin" id="ABBRID0EXJAE" xlink:type="simple">cal</abbrev></italic>-<italic><abbrev xmlns:xlink="http://www.w3.org/1999/xlink" xlink:title="RNA polymerase second largest subunit" id="ABBRID0E3JAE" xlink:type="simple">rpb2</abbrev></italic>-<italic><abbrev xmlns:xlink="http://www.w3.org/1999/xlink" xlink:title="translations elongation factor 1-alpha" id="ABBRID0EBKAE" xlink:type="simple">tef1</abbrev></italic> sequence dataset of the <italic><tp:taxon-name><tp:taxon-name-part taxon-name-part-type="genus" reg="Fusarium">Fusarium</tp:taxon-name-part><tp:taxon-name-part taxon-name-part-type="species" reg="incarnatum-equiseti">incarnatum-equiseti</tp:taxon-name-part></tp:taxon-name></italic> species complex (<abbrev xmlns:xlink="http://www.w3.org/1999/xlink" xlink:title="Fusarium incarnatum-equiseti species complex" id="ABBRID0EQKAE" xlink:type="simple">FIESC</abbrev>), with <italic><tp:taxon-name><tp:taxon-name-part taxon-name-part-type="genus" reg="Fusarium">Fusarium</tp:taxon-name-part><tp:taxon-name-part taxon-name-part-type="species" reg="concolor">concolor</tp:taxon-name-part></tp:taxon-name></italic> (NRRL 13459) as the outgroup. The RAxML Bootstrap support values (MLBS ≥ 70%) and Bayesian posterior probabilities (BIPP ≥ 0.90) were shown at the nodes. Ex-type, ex-epitype, and ex-neotype strains were indicated by T, ET, and NT, respectively. Strains isolated in this study were indicated in red.</p></caption><graphic xmlns:xlink="http://www.w3.org/1999/xlink" xlink:href="mycokeys-116-053-g001.jpg" position="float" orientation="portrait" xlink:type="simple" id="oo_1301251.jpg"><uri content-type="original_file" xlink:type="simple">https://binary.pensoft.net/fig/1301251</uri></graphic></fig><supplementary-material xmlns:xlink="http://www.w3.org/1999/xlink" id="S4" position="float" orientation="portrait" xlink:type="simple"><object-id content-type="arpha" xlink:type="simple">6EBBFA83-719C-5DB5-90A9-F12E9914675B</object-id><label>Supplementary material 4</label><caption><p>Phylogeny inferred based on the combined <italic><abbrev xlink:title="calmodulin" id="ABBRID0EXSCI" xlink:type="simple">cal</abbrev></italic>-<italic><abbrev xlink:title="RNA polymerase second largest subunit" id="ABBRID0E3SCI" xlink:type="simple">rpb2</abbrev></italic>-<italic><abbrev xlink:title="translations elongation factor 1-alpha" id="ABBRID0EBTCI" xlink:type="simple">tef1</abbrev></italic> sequence dataset with <italic><tp:taxon-name><tp:taxon-name-part taxon-name-part-type="genus" reg="Fusarium">Fusarium</tp:taxon-name-part><tp:taxon-name-part taxon-name-part-type="species" reg="concolor">concolor</tp:taxon-name-part></tp:taxon-name></italic> (NRRL 13459) as the outgroup</p></caption><statement content-type="dataType"><label>Data type</label><p>docx</p></statement><media xlink:href="mycokeys-116-053-s004.docx" mimetype="application" mime-subtype="vnd.openxmlformats-officedocument.wordprocessingml.document" position="float" orientation="portrait" xlink:type="simple" id="oo_1301260.docx"><uri content-type="original_file" xlink:type="simple">https://binary.pensoft.net/file/1301260</uri></media><permissions><license xlink:type="simple"><license-p>This dataset is made available under the Open Database License (http://opendatacommons.org/licenses/odbl/1.0/). The Open Database License (ODbL) is a license agreement intended to allow users to freely share, modify, and use this Dataset while maintaining this same freedom for others, provided that the original source and author(s) are credited.</license-p></license></permissions><attrib specific-use="authors">Congcong Ai, Qiyun Liu, Yaling Wang, Zhaoxue Zhang, Duhua Li, Yun Geng, Xiuguo Zhang, Jiwen Xia</attrib></supplementary-material><supplementary-material xmlns:xlink="http://www.w3.org/1999/xlink" id="S3" position="float" orientation="portrait" xlink:type="simple"><object-id content-type="arpha" xlink:type="simple">FBE7A274-8B02-5E5F-B253-C0C71723AD19</object-id><label>Supplementary material 3</label><caption><p>GenBank accession numbers of the taxa used in phylogenetic reconstruction (Suppl. material <xref ref-type="supplementary-material" rid="S4">4</xref>)</p></caption><statement content-type="dataType"><label>Data type</label><p>docx</p></statement><media xlink:href="mycokeys-116-053-s003.docx" mimetype="application" mime-subtype="vnd.openxmlformats-officedocument.wordprocessingml.document" position="float" orientation="portrait" xlink:type="simple" id="oo_1301259.docx"><uri content-type="original_file" xlink:type="simple">https://binary.pensoft.net/file/1301259</uri></media><permissions><license xlink:type="simple"><license-p>This dataset is made available under the Open Database License (http://opendatacommons.org/licenses/odbl/1.0/). The Open Database License (ODbL) is a license agreement intended to allow users to freely share, modify, and use this Dataset while maintaining this same freedom for others, provided that the original source and author(s) are credited.</license-p></license></permissions><attrib specific-use="authors">Congcong Ai, Qiyun Liu, Yaling Wang, Zhaoxue Zhang, Duhua Li, Yun Geng, Xiuguo Zhang, Jiwen Xia</attrib></supplementary-material></tp:treatment-sec><ref-list><ref id="B8"><mixed-citation xmlns:xlink="http://www.w3.org/1999/xlink" xlink:type="simple"><person-group><name name-style="western"><surname>Han</surname><given-names>SL</given-names></name><name name-style="western"><surname>Wang</surname><given-names>MM</given-names></name><name name-style="western"><surname>Ma</surname><given-names>ZY</given-names></name><name name-style="western"><surname>Raza</surname><given-names>M</given-names></name><name name-style="western"><surname>Zhao</surname><given-names>P</given-names></name><name name-style="western"><surname>Liang</surname><given-names>JM</given-names></name><name name-style="western"><surname>Gao</surname><given-names>M</given-names></name><name name-style="western"><surname>Li</surname><given-names>YJ</given-names></name><name name-style="western"><surname>Wang</surname><given-names>JW</given-names></name><name name-style="western"><surname>Hu</surname><given-names>DM</given-names></name><name name-style="western"><surname>Cai</surname><given-names>L</given-names></name></person-group> (<year>2023</year>) <article-title><italic><tp:taxon-name><tp:taxon-name-part taxon-name-part-type="genus">Fusarium</tp:taxon-name-part></tp:taxon-name></italic> diversity associated with diseased cereals in China, with an updated phylogenomic assessment of the genus.</article-title><source>Studies in Mycology</source><volume>104</volume>: <fpage>87</fpage>–<lpage>148</lpage>. <ext-link xlink:href="10.3114/sim.2022.104.02" ext-link-type="doi" xlink:type="simple">https://doi.org/10.3114/sim.2022.104.02</ext-link></mixed-citation></ref><ref id="B33"><mixed-citation xmlns:xlink="http://www.w3.org/1999/xlink" xlink:type="simple"><person-group><name name-style="western"><surname>Zhang</surname><given-names>H</given-names></name><name name-style="western"><surname>Zeng</surname><given-names>Y</given-names></name><name name-style="western"><surname>Wei</surname><given-names>TP</given-names></name><name name-style="western"><surname>Jiang</surname><given-names>YL</given-names></name><name name-style="western"><surname>Zeng</surname><given-names>XY</given-names></name></person-group> (<year>2023a</year>) <article-title>Endophytic <italic><tp:taxon-name><tp:taxon-name-part taxon-name-part-type="genus">Fusarium</tp:taxon-name-part></tp:taxon-name></italic> and allied fungi from <italic><tp:taxon-name><tp:taxon-name-part taxon-name-part-type="genus">Rosa</tp:taxon-name-part><tp:taxon-name-part taxon-name-part-type="species">roxburghii</tp:taxon-name-part></tp:taxon-name></italic> in China.</article-title><source>Mycosphere</source><volume>14</volume>: <fpage>2092</fpage>–<lpage>2207</lpage>. <ext-link xlink:href="10.5943/mycosphere/14/1/25" ext-link-type="doi" xlink:type="simple">https://doi.org/10.5943/mycosphere/14/1/25</ext-link></mixed-citation></ref><ref id="B27"><mixed-citation xmlns:xlink="http://www.w3.org/1999/xlink" xlink:type="simple"><person-group><name name-style="western"><surname>Wang</surname><given-names>MM</given-names></name><name name-style="western"><surname>Chen</surname><given-names>Q</given-names></name><name name-style="western"><surname>Diao</surname><given-names>YZ</given-names></name><name name-style="western"><surname>Duan</surname><given-names>WJ</given-names></name><name name-style="western"><surname>Cai</surname><given-names>L</given-names></name></person-group> (<year>2019</year>) <article-title><italic><tp:taxon-name><tp:taxon-name-part taxon-name-part-type="genus">Fusarium</tp:taxon-name-part><tp:taxon-name-part taxon-name-part-type="species">incarnatum-equiseti</tp:taxon-name-part></tp:taxon-name></italic> complex from China.</article-title><source>Persoonia</source><volume>43</volume>: <fpage>70</fpage>–<lpage>89</lpage>. <ext-link xlink:href="10.3767/persoonia.2019.43.03" ext-link-type="doi" xlink:type="simple">https://doi.org/10.3767/persoonia.2019.43.03</ext-link></mixed-citation></ref><ref id="B31"><mixed-citation xmlns:xlink="http://www.w3.org/1999/xlink" xlink:type="simple"><person-group><name name-style="western"><surname>Xia</surname><given-names>JW</given-names></name><name name-style="western"><surname>Sandoval-Denis</surname><given-names>M</given-names></name><name name-style="western"><surname>Crous</surname><given-names>PW</given-names></name><name name-style="western"><surname>Zhang</surname><given-names>XG</given-names></name><name name-style="western"><surname>Lombard</surname><given-names>L</given-names></name></person-group> (<year>2019</year>) <article-title>Numbers to names - restyling the <italic><tp:taxon-name><tp:taxon-name-part taxon-name-part-type="genus">Fusarium</tp:taxon-name-part><tp:taxon-name-part taxon-name-part-type="species">incarnatum-equiseti</tp:taxon-name-part></tp:taxon-name></italic> species complex.</article-title><source>Persoonia</source><volume>43</volume>: <fpage>186</fpage>–<lpage>221</lpage>. <ext-link xlink:href="10.3767/persoonia.2019.43.05" ext-link-type="doi" xlink:type="simple">https://doi.org/10.3767/persoonia.2019.43.05</ext-link></mixed-citation></ref><ref id="B32"><mixed-citation xmlns:xlink="http://www.w3.org/1999/xlink" xlink:type="simple"><person-group><name name-style="western"><surname>Yin</surname><given-names>H</given-names></name><name name-style="western"><surname>Zhou</surname><given-names>JB</given-names></name><name name-style="western"><surname>Chen</surname><given-names>YL</given-names></name><name name-style="western"><surname>Ren</surname><given-names>L</given-names></name><name name-style="western"><surname>Qin</surname><given-names>N</given-names></name><name name-style="western"><surname>Xing</surname><given-names>YL</given-names></name><name name-style="western"><surname>Zhao</surname><given-names>XJ</given-names></name></person-group> (<year>2021</year>) <article-title>Morphology, phylogeny, and pathogenicity of <italic><tp:taxon-name><tp:taxon-name-part taxon-name-part-type="genus">Trichothecium</tp:taxon-name-part></tp:taxon-name></italic>, <italic><tp:taxon-name><tp:taxon-name-part taxon-name-part-type="genus">Alternaria</tp:taxon-name-part></tp:taxon-name></italic>, and <italic><tp:taxon-name><tp:taxon-name-part taxon-name-part-type="genus">Fusarium</tp:taxon-name-part></tp:taxon-name></italic> species associated with panicle rot on <italic><tp:taxon-name><tp:taxon-name-part taxon-name-part-type="genus">Chenopodium</tp:taxon-name-part><tp:taxon-name-part taxon-name-part-type="species">quinoa</tp:taxon-name-part></tp:taxon-name></italic> in Shanxi Province, China.</article-title><source>Plant Pathology</source><volume>71</volume>: <fpage>344</fpage>–<lpage>360</lpage>. <ext-link xlink:href="10.1111/ppa.13462" ext-link-type="doi" xlink:type="simple">https://doi.org/10.1111/ppa.13462</ext-link></mixed-citation></ref></ref-list></tp:taxon-treatment>
