# Supplementary material for: ﻿Morphological and phylogenetic analyses reveal new species and records of Fusarium (Nectriaceae, Hypocreales) from China
Source: MycoKeys. 2025 Apr 7;116:53–71. doi: 10.3897/mycokeys.116.150363 (PMC11997610; doi:10.3897/mycokeys.116.150363)
Supplement: XML Treatment for Fusarium xylosmatis [file mycokeys.116.150363-treatment4.xml]

<!DOCTYPE tp:taxon-treatment
  PUBLIC "-//TaxonX//DTD Taxonomic Treatment Publishing DTD v0 20100105//EN" "tax-treatment-NSO.dtd">
<tp:taxon-treatment xmlns:tp="http://www.plazi.org/taxpub"><tp:treatment-meta><kwd-group><label>Taxon classification</label><kwd>
                <named-content content-type="kingdom">Fungi</named-content>
              </kwd><kwd>
                <named-content content-type="order">Hypocreales</named-content>
              </kwd><kwd>
                <named-content content-type="family">Nectriaceae</named-content>
              </kwd></kwd-group><mixed-citation publication-type="journal"><person-group><name><surname>Ai</surname><given-names>Congcong</given-names></name><name><surname>Liu</surname><given-names>Qiyun</given-names></name><name><surname>Wang</surname><given-names>Yaling</given-names></name><name><surname>Zhang</surname><given-names>Zhaoxue</given-names></name><name><surname>Li</surname><given-names>Duhua</given-names></name><name><surname>Geng</surname><given-names>Yun</given-names></name><name><surname>Zhang</surname><given-names>Xiuguo</given-names></name><name><surname>Xia</surname><given-names>Jiwen</given-names></name></person-group><article-title>﻿Morphological and phylogenetic analyses reveal new species and records of <italic><tp:taxon-name><tp:taxon-name-part taxon-name-part-type="genus" reg="Fusarium">Fusarium</tp:taxon-name-part></tp:taxon-name></italic> (<tp:taxon-name><tp:taxon-name-part taxon-name-part-type="family">Nectriaceae</tp:taxon-name-part></tp:taxon-name>, <tp:taxon-name><tp:taxon-name-part taxon-name-part-type="order">Hypocreales</tp:taxon-name-part></tp:taxon-name>) from China</article-title><source>MycoKeys</source><day>07</day><month>04</month><year>2025</year><volume>116</volume><fpage>53</fpage><lpage>71</lpage><pub-id pub-id-type="doi">10.3897/mycokeys.116.150363</pub-id></mixed-citation></tp:treatment-meta><tp:nomenclature><label>﻿</label><tp:taxon-name>
              <object-id xmlns:xlink="http://www.w3.org/1999/xlink" content-type="arpha" xlink:type="simple">D333CA4A-0112-5AA3-AD32-47596A40F84F</object-id>
              <tp:taxon-name-part taxon-name-part-type="genus" reg="Fusarium">Fusarium</tp:taxon-name-part>
              <tp:taxon-name-part taxon-name-part-type="species" reg="xylosmatis">xylosmatis</tp:taxon-name-part>
              <object-id xmlns:xlink="http://www.w3.org/1999/xlink" content-type="mycobank" xlink:type="simple">MycoBank No: 856642</object-id>
            </tp:taxon-name><tp:taxon-authority>Q.Y. Liu, X.G. Zhang &amp; J.W. Xia</tp:taxon-authority><tp:taxon-status xmlns:xlink="http://www.w3.org/1999/xlink" xlink:type="simple">sp. nov.</tp:taxon-status><xref ref-type="fig" rid="F5">Fig. 5</xref></tp:nomenclature><tp:treatment-sec sec-type="etymology" id="SECID0EBTAG"><title>Etymology.</title><p>Referring to the genus name of the host plant <italic><tp:taxon-name><tp:taxon-name-part taxon-name-part-type="genus" reg="Xylosma">Xylosma</tp:taxon-name-part><tp:taxon-name-part taxon-name-part-type="species" reg="congesta">congesta</tp:taxon-name-part></tp:taxon-name></italic>.</p></tp:treatment-sec><tp:treatment-sec sec-type="Typus" id="SECID0ESTAG"><title>Typus.</title><p>China • Yunan Province, Nanuo Mountain, on leaves of <italic><tp:taxon-name><tp:taxon-name-part taxon-name-part-type="genus" reg="Xylosma">Xylosma</tp:taxon-name-part><tp:taxon-name-part taxon-name-part-type="species" reg="congesta">congesta</tp:taxon-name-part></tp:taxon-name></italic>, 3 March 2023, Q.Y. Liu (<named-content xmlns:xlink="http://www.w3.org/1999/xlink" content-type="dwc:institutional_code" xlink:title="Herbarium Mycologicum Academiae Sinicae, Institute of Microbiology, Chinese Academy of Sciences, Beijing, China" xlink:href="http://grbio.org/institution/chinese-academy-sciences" xlink:type="simple">HMAS</named-content> 353394, holotype), ex-holotype culture <named-content xmlns:xlink="http://www.w3.org/1999/xlink" content-type="dwc:institutional_code" xlink:title="China General Microbiological Culture Collection Center" xlink:href="http://grbio.org/institution/china-general-microbiological-culture-collection-center-chinese-academy-sciences" xlink:type="simple">CGMCC</named-content> 3.27794 = <named-content xmlns:xlink="http://www.w3.org/1999/xlink" content-type="dwc:institutional_code" xlink:title="Shandong Agricultural University Culture Collection" xlink:href="http://grbio.org/institution/shandong-agricultural-university" xlink:type="simple">SAUCC</named-content> 2416-1.</p></tp:treatment-sec><tp:treatment-sec sec-type="description" id="SECID0ESUAG"><title>Description.</title><p>Conidiophores arising from aerial mycelium, 25–35 μm long, unbranched or irregularly branched, often reduced to single phialides, subulate to subcylindrical, smooth, 12–15 × 4–5 μm, periclinal thickening inconspicuous; aerial conidia ellipsoidal to falcate, slightly curved, tapering towards both ends, with a blunt to conical and slightly curved apical cell and papillate basal cell, (0–)3–5-septate; 0-septate conidia: 16–20 × 3–4 μm (av. 21 × 4 μm, n = 5); 1-septate conidia: (12–)15–19(–29) × 3–4 μm (av. 18 × 4 μm, n = 33); 2-septate conidia: (16–)16–23(–29) × 3–5 μm (av. 21 × 4 μm, n = 18); 3-septate conidia: (20–)30–36(–41) × 4–5 μm (av. 31 × 5 μm, n = 45); 4-septate conidia: (31–)30–36(–34) × 4–6 μm (av. 34 × 5 μm, n = 26); 5-septate conidia: (30–)37–41(–43) × 4–6 μm (av. 38 × 5 μm, n = 26). Sporodochia pale orange, formed abundantly on surface of carnation leaves. Sporodochial conidiophores densely and irregularly branched, 15–19 × 2–3 μm, bearing apical whorls of 1–2 phialides; sporodochial phialides monophialidic, subulate to subcylindrical, 10–12 × 2–3 μm, smooth, and thin-walled; sporodochial conidia falcate, curved dorsiventrally, straight to slightly curved, tapering towards both ends, with slightly papillate, curved apical cell and a notched to foot-like basal cell, (0–)3–4(–5)-septate, hyaline, smooth, and thin-walled; 0-septate conidia: 28–30 × 3–4 μm (av. 29 × 4 μm, n = 5); 1-septate conidia: (16–)21–32(–36) × 3–5 μm (av. 27 × 4 μm, n = 11); 2-septate conidia: 22–23 × 3–4 μm (av. 23 × 4 μm, n = 4); 3-septate conidia: (22–)25–33(–41) × 3–6 μm (av. 32 × 4 μm, n = 38); 4-septate conidia: (33–)35–38(–43) × 4–6 μm (av. 37 × 5 μm, n = 26); 5-septate conidia: (36–)38–40(–44) × 4–6 μm (av. 40 × 5 μm, n = 16). Chlamydospores abundant, globose, subglobose to ellipsoid, terminal or intercalary, solitary, in pairs, or forming long chains, 8–12 μm diameter.</p><fig id="F5" position="float" orientation="portrait"><object-id xmlns:xlink="http://www.w3.org/1999/xlink" content-type="doi" xlink:type="simple">10.3897/mycokeys.116.150363.figure5</object-id><object-id xmlns:xlink="http://www.w3.org/1999/xlink" content-type="arpha" xlink:type="simple">851054AC-596C-5BC2-9435-D2C510BA62FE</object-id><label>Figure 5.</label><caption><p><italic><tp:taxon-name><tp:taxon-name-part taxon-name-part-type="genus" reg="Fusarium">Fusarium</tp:taxon-name-part><tp:taxon-name-part taxon-name-part-type="species" reg="xylosmatis">xylosmatis</tp:taxon-name-part></tp:taxon-name></italic> (<named-content xmlns:xlink="http://www.w3.org/1999/xlink" content-type="dwc:institutional_code" xlink:title="China General Microbiological Culture Collection Center" xlink:href="http://grbio.org/institution/china-general-microbiological-culture-collection-center-chinese-academy-sciences" xlink:type="simple">CGMCC</named-content> 3.27794) <bold>a</bold> colony on <abbrev xmlns:xlink="http://www.w3.org/1999/xlink" xlink:title="potato dextrose agar" id="ABBRID0ERVAG" xlink:type="simple">PDA</abbrev> after 7 days at 25 °C (left: above, right: reverse) <bold>b</bold> colony on <abbrev xmlns:xlink="http://www.w3.org/1999/xlink" xlink:title="oatmeal agar" id="ABBRID0EXVAG" xlink:type="simple">OA</abbrev> after 7 days at 25 °C (left: above, right: reverse) <bold>c</bold> sporodochia on carnation leaves <bold>d</bold> chlamydospores <bold>e</bold> polyphialide <bold>f</bold> monophialide <bold>g, h</bold> sporodochial conidiophores <bold>i</bold> sporodochial conidia <bold>j</bold> aerial conidia. Scale bars: 10 μm (<bold>d–j</bold>).</p></caption><graphic xmlns:xlink="http://www.w3.org/1999/xlink" xlink:href="mycokeys-116-053-g005.jpg" position="float" orientation="portrait" xlink:type="simple" id="oo_1301256.jpg"><uri content-type="original_file" xlink:type="simple">https://binary.pensoft.net/fig/1301256</uri></graphic></fig></tp:treatment-sec><tp:treatment-sec sec-type="description" id="SECID0EQWAG"><title>Culture characteristics.</title><p>Colonies on <abbrev xmlns:xlink="http://www.w3.org/1999/xlink" xlink:title="potato dextrose agar" id="ABBRID0EWWAG" xlink:type="simple">PDA</abbrev> incubated at 25 °C in the dark, reaching 71–79 mm diameter in 7 d; aerial mycelia dense, flat, white, colony margin entire; reverse yellowish white, radiate, aerial mycelia dense, odor absent. Colonies on <abbrev xmlns:xlink="http://www.w3.org/1999/xlink" xlink:title="oatmeal agar" id="ABBRID0E1WAG" xlink:type="simple">OA</abbrev> grown in the dark, reaching 69–77 mm diameter after 7 d at 25 °C, flat, aerial mycelia scant, colony margin entire, white; reverse white, odor absent.</p></tp:treatment-sec><tp:treatment-sec sec-type="material" id="SECID0E5WAG"><title>Additional material studied.</title><p>China • Yunan Province, Nanuo Mountain, on leaves of <italic><tp:taxon-name><tp:taxon-name-part taxon-name-part-type="genus" reg="Xylosma">Xylosma</tp:taxon-name-part><tp:taxon-name-part taxon-name-part-type="species" reg="congesta">congesta</tp:taxon-name-part></tp:taxon-name></italic>, 3 March 2023, Q.Y. Liu (HSAUP21624), living culture <named-content xmlns:xlink="http://www.w3.org/1999/xlink" content-type="dwc:institutional_code" xlink:title="China General Microbiological Culture Collection Center" xlink:href="http://grbio.org/institution/china-general-microbiological-culture-collection-center-chinese-academy-sciences" xlink:type="simple">CGMCC</named-content> 3.27795 = <named-content xmlns:xlink="http://www.w3.org/1999/xlink" content-type="dwc:institutional_code" xlink:title="Shandong Agricultural University Culture Collection" xlink:href="http://grbio.org/institution/shandong-agricultural-university" xlink:type="simple">SAUCC</named-content> 2416-2.</p></tp:treatment-sec><tp:treatment-sec sec-type="notes" id="SECID0EZXAG"><title>Notes.</title><p>Phylogenetically, <italic><tp:taxon-name><tp:taxon-name-part taxon-name-part-type="genus" reg="Fusarium">F.</tp:taxon-name-part><tp:taxon-name-part taxon-name-part-type="species" reg="xylosmatis">xylosmatis</tp:taxon-name-part></tp:taxon-name></italic> (<named-content xmlns:xlink="http://www.w3.org/1999/xlink" content-type="dwc:institutional_code" xlink:title="China General Microbiological Culture Collection Center" xlink:href="http://grbio.org/institution/china-general-microbiological-culture-collection-center-chinese-academy-sciences" xlink:type="simple">CGMCC</named-content> 3.27794) is closely related to the species <italic><tp:taxon-name><tp:taxon-name-part taxon-name-part-type="genus" reg="Fusarium">F.</tp:taxon-name-part><tp:taxon-name-part taxon-name-part-type="species" reg="weifangense">weifangense</tp:taxon-name-part></tp:taxon-name></italic> (<ext-link xmlns:xlink="http://www.w3.org/1999/xlink" ext-link-type="gen" xlink:href="LC18333" xlink:type="simple">LC18333</ext-link>); there were 7/535 differences in <italic><abbrev xmlns:xlink="http://www.w3.org/1999/xlink" xlink:title="calmodulin" id="ABBRID0EAZAG" xlink:type="simple">cal</abbrev></italic>, 9/657 in <italic><abbrev xmlns:xlink="http://www.w3.org/1999/xlink" xlink:title="RNA polymerase second largest subunit" id="ABBRID0EFZAG" xlink:type="simple">rpb2</abbrev></italic>, and 8/462 in <italic><abbrev xmlns:xlink="http://www.w3.org/1999/xlink" xlink:title="translations elongation factor 1-alpha" id="ABBRID0EKZAG" xlink:type="simple">tef1</abbrev></italic>. Morphologically, <italic><tp:taxon-name><tp:taxon-name-part taxon-name-part-type="genus" reg="Fusarium">F.</tp:taxon-name-part><tp:taxon-name-part taxon-name-part-type="species" reg="xylosmatis">xylosmatis</tp:taxon-name-part></tp:taxon-name></italic> (<named-content xmlns:xlink="http://www.w3.org/1999/xlink" content-type="dwc:institutional_code" xlink:title="China General Microbiological Culture Collection Center" xlink:href="http://grbio.org/institution/china-general-microbiological-culture-collection-center-chinese-academy-sciences" xlink:type="simple">CGMCC</named-content> 3.27794) is distinguished from <italic><tp:taxon-name><tp:taxon-name-part taxon-name-part-type="genus" reg="Fusarium">F.</tp:taxon-name-part><tp:taxon-name-part taxon-name-part-type="species" reg="weifangense">weifangense</tp:taxon-name-part></tp:taxon-name></italic> (<ext-link xmlns:xlink="http://www.w3.org/1999/xlink" ext-link-type="gen" xlink:href="LC18333" xlink:type="simple">LC18333</ext-link>) by the number of sporodochial conidial septa (0–5-septate in <italic><tp:taxon-name><tp:taxon-name-part taxon-name-part-type="genus" reg="Fusarium">F.</tp:taxon-name-part><tp:taxon-name-part taxon-name-part-type="species" reg="xylosmatis">xylosmatis</tp:taxon-name-part></tp:taxon-name></italic> (<named-content xmlns:xlink="http://www.w3.org/1999/xlink" content-type="dwc:institutional_code" xlink:title="China General Microbiological Culture Collection Center" xlink:href="http://grbio.org/institution/china-general-microbiological-culture-collection-center-chinese-academy-sciences" xlink:type="simple">CGMCC</named-content> 3.27794) vs. 3–7-septate in <italic><tp:taxon-name><tp:taxon-name-part taxon-name-part-type="genus" reg="Fusarium">F.</tp:taxon-name-part><tp:taxon-name-part taxon-name-part-type="species" reg="weifangense">weifangense</tp:taxon-name-part></tp:taxon-name></italic> (<ext-link xmlns:xlink="http://www.w3.org/1999/xlink" ext-link-type="gen" xlink:href="LC18333" xlink:type="simple">LC18333</ext-link>)) (<xref ref-type="bibr" rid="B8">Han et al. 2023</xref>; <xref ref-type="bibr" rid="B33">Zhang et al. 2023a</xref>).</p></tp:treatment-sec><ref-list><ref id="B8"><mixed-citation xmlns:xlink="http://www.w3.org/1999/xlink" xlink:type="simple"><person-group><name name-style="western"><surname>Han</surname><given-names>SL</given-names></name><name name-style="western"><surname>Wang</surname><given-names>MM</given-names></name><name name-style="western"><surname>Ma</surname><given-names>ZY</given-names></name><name name-style="western"><surname>Raza</surname><given-names>M</given-names></name><name name-style="western"><surname>Zhao</surname><given-names>P</given-names></name><name name-style="western"><surname>Liang</surname><given-names>JM</given-names></name><name name-style="western"><surname>Gao</surname><given-names>M</given-names></name><name name-style="western"><surname>Li</surname><given-names>YJ</given-names></name><name name-style="western"><surname>Wang</surname><given-names>JW</given-names></name><name name-style="western"><surname>Hu</surname><given-names>DM</given-names></name><name name-style="western"><surname>Cai</surname><given-names>L</given-names></name></person-group> (<year>2023</year>) <article-title><italic><tp:taxon-name><tp:taxon-name-part taxon-name-part-type="genus">Fusarium</tp:taxon-name-part></tp:taxon-name></italic> diversity associated with diseased cereals in China, with an updated phylogenomic assessment of the genus.</article-title><source>Studies in Mycology</source><volume>104</volume>: <fpage>87</fpage>–<lpage>148</lpage>. <ext-link xlink:href="10.3114/sim.2022.104.02" ext-link-type="doi" xlink:type="simple">https://doi.org/10.3114/sim.2022.104.02</ext-link></mixed-citation></ref><ref id="B33"><mixed-citation xmlns:xlink="http://www.w3.org/1999/xlink" xlink:type="simple"><person-group><name name-style="western"><surname>Zhang</surname><given-names>H</given-names></name><name name-style="western"><surname>Zeng</surname><given-names>Y</given-names></name><name name-style="western"><surname>Wei</surname><given-names>TP</given-names></name><name name-style="western"><surname>Jiang</surname><given-names>YL</given-names></name><name name-style="western"><surname>Zeng</surname><given-names>XY</given-names></name></person-group> (<year>2023a</year>) <article-title>Endophytic <italic><tp:taxon-name><tp:taxon-name-part taxon-name-part-type="genus">Fusarium</tp:taxon-name-part></tp:taxon-name></italic> and allied fungi from <italic><tp:taxon-name><tp:taxon-name-part taxon-name-part-type="genus">Rosa</tp:taxon-name-part><tp:taxon-name-part taxon-name-part-type="species">roxburghii</tp:taxon-name-part></tp:taxon-name></italic> in China.</article-title><source>Mycosphere</source><volume>14</volume>: <fpage>2092</fpage>–<lpage>2207</lpage>. <ext-link xlink:href="10.5943/mycosphere/14/1/25" ext-link-type="doi" xlink:type="simple">https://doi.org/10.5943/mycosphere/14/1/25</ext-link></mixed-citation></ref></ref-list></tp:taxon-treatment>
